# Supplementary material for: Observation and quantification of the morphological effect of trypan blue rupturing dead or dying cells
Source: PLoS One. 2020 Jan 24;15(1):e0227950. doi: 10.1371/journal.pone.0227950 (PMC6980413; doi:10.1371/journal.pone.0227950)
Supplement: S1 Data — (XLSX) [file pone.0227950.s010.xlsx]

## Sheet: Jurkat
	5-8	COUNT	Size	8-12	COUNT	Size	12-30	COUNT	Size	Total			TOTAL	5-8	8-12	12-30		Time	5-8		8-12		12-30		AVE	STD	5-8		8-12		12-30
0	146000	20	6.6	218000	40	9.5	66300	12	14.7	430300		0	72	0.277778	0.555556	0.166667		0	0.346532	0.0507975	0.339411	0.0644404	0.29114	0.0612523	387050	42927.6	139000	18708.3	150025	52957.9	98025	25248.9
0	140000	26	6.2	98100	18	9.8	127000	23	14.5	365100		0	67	0.38806	0.268657	0.343284		6	0.304246	0.0270885	0.288605	0.0342422	0.407149	0.0509829	869000	94350.4	261750	44327.4	250000	34966.7	357250	59089.6
0	113000	21	6.6	120000	22	10.2	105000	19	15.2	338000		0	62	0.33871	0.354839	0.306452		12	0.233651	0.0494319	0.290398	0.0371744	0.475951	0.013251	1064500	129299	249750	76648	304500	5066.23	510250	52098.5
0	157000	29	6.4	164000	30	10.1	93800	17	14	414800		0	76	0.381579	0.394737	0.223684		24	0.350358	0.0491953	0.198872	0.0468174	0.487019	0.0555049	1367000	350667	482000	179800	282000	124681	603000	80907.4
6	324000	60	6.2	295000	54	10.2	342000	62	14.4	961000		6	176	0.340909	0.306818	0.352273		48	0.477322	0.0315445	0.259085	0.0253987	0.332891	0.0883712	1555500	224448	688250	205479	404750	86842.3	462500	110062
6	259000	48	6.4	213000	39	10.7	414000	75	14.2	886000		6	162	0.296296	0.240741	0.462963		72	0.464546	0.0224795	0.281732	0.00884697	0.282811	0.0648264	2391000	438972	1040750	270884	674500	137929	675750	130093
6	243000	45	6	257000	47	10.3	392000	71	14.6	892000		6	163	0.276074	0.288344	0.435583		96	0.434938	0.0321443	0.298977	0.0217062	0.266084	0.0429583	3491500	293914	1502500	182825	1048500	154647	940500	137619
6	221000	41	6.3	235000	43	10.2	281000	51	14.1	737000		6	135	0.303704	0.318519	0.377778		168	0.364685	0.0185267	0.251564	0.0199457	0.383752	0.0263811	7635000	185203	2745000	191224	1907500	117011	2982500	219602
12	265000	49	6.4	306000	56	10.3	509000	92	14.8	1080000		12	197	0.248731	0.284264	0.467005
12	318000	59	6.3	300000	55	10.3	548000	99	15.2	1166000		12	213	0.276995	0.258216	0.464789
12	140000	26	6.4	301000	55	10.6	437000	79	15.2	878000		12	160	0.1625	0.34375	0.49375
12	276000	51	6.8	311000	57	10.1	547000	99	14.7	1134000		12	207	0.246377	0.275362	0.478261
24	578000	107	6.3	349000	64	9.8	705000	127	16.1	1632000		24	298	0.35906	0.214765	0.426174
24	686000	127	6.3	409000	75	9.9	582000	105	15.7	1677000		24	307	0.413681	0.2443	0.34202
24	308000	57	6.2	125000	23	10.1	510000	92	15.8	943000		24	172	0.331395	0.133721	0.534884
24	356000	66	6.3	245000	45	9.9	615000	111	15.8	1216000		24	222	0.297297	0.202703	0.5
48	718000	133	6.3	376000	69	9.8	504000	91	15.5	1598000		48	293	0.453925	0.235495	0.31058
48	945000	175	6.3	529000	97	9.7	382000	69	15.5	1856000		48	341	0.513196	0.284457	0.202346
48	642000	119	6.4	387000	71	10	365000	66	15.2	1394000		48	256	0.464844	0.277344	0.257812
48	448000	83	6.2	327000	60	9.9	599000	108	15.7	1374000		48	251	0.330677	0.239044	0.430279
72	1260000	232	6.3	807000	148	9.7	676000	122	15.6	2743000		72	502	0.462151	0.294821	0.243028
72	999000	185	6.3	572000	105	9.6	493000	89	15.7	2064000		72	379	0.488127	0.277045	0.234828
72	1230000	227	6.4	779000	143	9.8	786000	142	15.4	2795000		72	512	0.443359	0.279297	0.277344
72	674000	125	6.1	540000	99	10	748000	135	15.8	1962000		72	359	0.348189	0.275766	0.376045
96	1530000	284	6.3	1140000	210	9.9	1090000	197	15.7	3760000		96	691	0.410999	0.303907	0.285094
96	1380000	256	6.4	1040000	190	9.7	979000	176	16.9	3399000		96	622	0.411576	0.305466	0.282958
96	1750000	325	6.3	1180000	216	9.7	759000	137	15.6	3689000		96	678	0.479351	0.318584	0.202065
96	1350000	250	6.2	834000	153	9.8	934000	168	16.7	3118000		96	571	0.437828	0.267951	0.294221
168	2640000	489	6.4	1760000	322	9.9	3290000	590	18	7690000		168	1401	0.349036	0.229836	0.421128
168	2880000	534	6.4	1870000	343	10	2990000	536	18.1	7740000		168	1413	0.377919	0.242746	0.379335
168	2930000	542	6.3	1980000	364	9.9	2840000	508	18.1	7750000		168	1414	0.38331	0.257426	0.359264
168	2530000	468	6.3	2020000	371	9.8	2810000	504	17.7	7360000		168	1343	0.348474	0.276247	0.375279
