# Supplementary material for: Observation and quantification of the morphological effect of trypan blue rupturing dead or dying cells
Source: PLoS One. 2020 Jan 24;15(1):e0227950. doi: 10.1371/journal.pone.0227950 (PMC6980413; doi:10.1371/journal.pone.0227950)
Supplement: S2 Data — (XLSX) [file pone.0227950.s011.xlsx]

## Sheet: Splenocytes
2670000	C1	C2	100		2680000	C1	C2	99.9999		2840000	C1	C2	99.9999		2140000	C1	C2	99.9999			2-5	5-9	9-30		2-5	5-9	9-30
3.1	25.2356	9.32294	25.2356	673791	3.1	21.1076	9.85427	21.1076	565684	3.4	26.6732	13.0218	26.6732	757519	3.4	25.1958	13.4064	25.1958	539190	0	0.24553	0.310394	0.444075		634046	811712	1.13674e+06
5.2	13.9267	57.072	30.1571	805195	5.3	16.7189	56.6273	33.9603	910136	6.2	15.6496	69.7434	35.2362	1.00071e+06	6	9.00783	67.5628	24.8041	530808	33	0.344862	0.379394	0.275745		744957	839387	635658
7.3	16.2304	21.9071	44.6073	1.19101e+06	7.4	17.2414	21.4434	44.932	1.20418e+06	8.9	19.5866	11.2601	38.0905	1.08177e+06	8.6	15.7963	10.5412	50	1.07e+06	50	0.389404	0.48822	0.122376		1.15417e+06	1.45061e+06	362720
9.4	20.4188	6.8061			9.5	21.0031	6.97432			11.6	24.7047	3.10226			11.3	31.9843	5.23523
11.5	13.822	2.05601			11.6	14.629	2.94934			14.3	8.66142	1.34048			13.9	11.2272	1.62717				2-5	5-9	9-30
13.7	6.28272	1.45339			13.8	4.49321	1.04094			17.1	2.3622	0.574493			16.5	4.30809	0.742837			0	0.0239758	0.0468337	0.0488178		100824	203598	70638.4
15.8	1.57068	0.567175			15.9	2.08986	0.485774			19.8	0.885827	0.268097			19.1	1.04439	0.318359			33	0.0601294	0.0376811	0.0975814		187624	128365	361006
17.9	1.04712	0.425381			18	0.940439	0.312283			22.5	0.393701	0.382995			21.8	0.391645	0.212239			50	0.035431	0.0201105	0.023296		100822	123939	68838.1
20	0.52356	0.106345			20.2	0.522466	0.0346981			25.3	0.492126	0.153198			24.4	0.522193	0.10612
22.1	0.209424	0.0708968			22.3	0.417973	0.0346981			28	0.0984252	0.076599			27	0.130548	0.141493
24.2	0.104712	0.0708968			24.4	0.31348	0.138793			30.7	0.0984252	0.0382995			29.7	0.130548	0.10612
26.3	0.209424	0.0708968			26.6	0.31348	0.104094			33.4	0.0984252	0			32.3	0	0
28.4	0.314136	0.0708968			28.7	0.104493	0			36.2	0.19685	0.0382995			34.9	0	0
30.5	0	0			30.8	0	0			38.9	0	0			37.5	0.130548	0
32.6	0.104712	0			33	0.104493	0			41.6	0.0984252	0			40.2	0.130548	0
1970000	C1	C2	100		2740000	C1	C2	100		2000000	C1	C2	100		2170000	C1	C2	100
3.5	50.4979	16.8591	50.4979	994809	3	23.7219	4.14031	23.7219	649980	2.9	28.1119	9.36473	28.1119	562238	3.2	35.6129	6.07702	35.6129	772800
6.3	24.6088	71.4781	34.9929	689360	4.8	20.5521	13.2835	35.1738	963762	4.6	22.9371	15.2245	38.8812	777624	5.6	22.4516	60.4693	42.7097	926800
9.2	10.3841	8.31409	14.5092	285832	6.6	14.6217	63.0822	41.1043	1.12626e+06	6.3	15.9441	57.1194	33.007	660140	7.9	20.2581	25.9928	21.6774	470401
12.1	8.81935	2.42494			8.5	20.6544	13.2835			7.9	10.2098	12.7054			10.2	11.4839	4.33213
14.9	3.84068	0.461894			10.3	8.99796	3.22024			9.6	7.55245	2.79299			12.6	4.25806	1.44404
17.8	0.711238	0.0577367			12.1	4.90798	1.3801			11.3	5.87413	1.15005			14.9	1.67742	1.20337
20.6	0.426743	0.17321			13.9	2.04499	0.920069			13	3.07692	0.821468			17.2	2.32258	0.240674
23.5	0.142248	0.17321			15.8	2.65849	0.40253			14.7	2.7972	0.273823			19.6	1.16129	0
26.3	0.284495	0			17.6	1.02249	0.172513			16.3	1.81818	0.109529			21.9	0.387097	0
29.2	0.142248	0.0577367			19.4	0.408998	0			18	0.41958	0.273823			24.2	0	0.0601685
32	0	0			21.2	0.102249	0			19.7	0.839161	0.0547645			26.6	0.129032	0.0601685
34.9	0	0			23.1	0.204499	0.0575043			21.4	0.13986	0.0547645			28.9	0	0.0601685
37.8	0	0			24.9	0	0			23	0	0			31.2	0.129032	0.0601685
40.6	0	0			26.7	0	0			24.7	0.13986	0			33.6	0	0
43.5	0.142248	0			28.5	0.102249	0.0575043			26.4	0.13986	0.0547645			35.9	0.129032	0
3010000	C1	C2	100		2770000	C1	C2	100		3130000	C1	C2	100		2960000	C1	C2	100
3.6	41.5199	29.3559	41.5199	1.24975e+06	3.4	41.8347	14.5786	41.8347	1.15882e+06	3.4	38.1591	19.7567	38.1591	1.19438e+06	3.3	34.2479	7.48792	34.2479	1.01374e+06
6.6	33.9203	63.886	48.9342	1.47292e+06	6.1	29.2339	71.0706	45.9678	1.27331e+06	6	29.7587	61.1819	49.8659	1.5608e+06	5.8	25.6386	58.8164	50.5203	1.4954e+06
9.6	15.0139	4.80465	9.54588	287331	8.8	16.7339	10.0797	12.1976	337873	8.6	20.1072	14.5423	11.975	374817	8.3	24.8817	27.0531	15.2318	450861
12.7	5.74606	1.42555			11.5	6.75403	2.67654			11.3	7.14924	2.89687			10.8	7.94702	5.07246
15.7	2.595	0.422386			14.3	3.52823	1.02506			13.9	2.50223	1.04287			13.3	3.50047	1.02657
18.7	0.741427	0			17	1.00806	0.512528			16.5	1.78731	0.347625			15.8	2.64901	0.362319
21.7	0.185357	0.0527983			19.7	0.302419	0.0569476			19.2	0.357462	0.0579374			18.3	0.756859	0.181159
24.8	0.0926784	0			22.4	0.100806	0			21.8	0.0893655	0.115875			20.8	0	0
27.8	0.0926784	0			25.1	0	0			24.4	0	0.0579374			23.3	0	0
30.8	0	0			27.8	0.100806	0			27	0	0			25.8	0.0946074	0
33.9	0	0.0527983			30.5	0.100806	0			29.7	0	0			28.3	0.0946074	0
36.9	0	0			33.2	0	0			32.3	0	0			30.8	0	0
39.9	0	0			35.9	0.100806	0			34.9	0	0			33.3	0	0
42.9	0	0			38.7	0	0			37.6	0	0			35.8	0	0
46	0.0926784	0			41.4	0.201613	0			40.2	0.0893655	0			38.3	0.189215	0
