# Supplementary material for: Observation and quantification of the morphological effect of trypan blue rupturing dead or dying cells
Source: PLoS One. 2020 Jan 24;15(1):e0227950. doi: 10.1371/journal.pone.0227950 (PMC6980413; doi:10.1371/journal.pone.0227950)
Supplement: S3 Data — (XLSX) [file pone.0227950.s012.xlsx]

## Sheet: Jurkat
	3-9	COUNT	Size	9-13	COUNT	Size	13-30	COUNT	Size	Total			TOTAL	3-9	9-13	13-30		Time	3-9		9-13		13-30		AVE	STD	3-9		9-13		13-30
0	798000	141	5.1	201000	35	10.6	175000	30	15.1	1174000		0	206	0.684466	0.169903	0.145631		0	0.710328	0.0320834	0.156881	0.00674745	0.124169	0.0397023	919975	179169	646500	107637	149750	35434.2	123725	45886.5
0	549000	97	4.9	121000	21	11.3	122000	21	15.2	792000		0	139	0.697842	0.151079	0.151079		24	0.608216	0.0281487	0.237826	0.0224982	0.153958	0.0314624	1701000	59732.7	1025000	44347.1	407250	36252.6	268750	59690.2
0	640000	113	5.1	144000	25	10.8	134000	23	15.6	918000		0	161	0.701863	0.15528	0.142857		48	0.542643	0.0792815	0.199254	0.0602768	0.258103	0.0327844	2434000	352518	1318750	323635	478000	110318	637250	95206.4
0	599000	106	4.6	133000	23	11.5	63900	11	13.9	795900		0	140	0.757143	0.164286	0.0785714		72	0.603104	0.0179222	0.218061	0.0138314	0.172284	0.0153849	3008750	148576	1797500	111168	660750	41039.6	550500	63511.2
24	1010000	178	5.1	449000	78	10.6	304000	52	16.6	1763000		24	308	0.577922	0.253247	0.168831
24	990000	175	5	380000	66	10.9	321000	55	15.4	1691000		24	296	0.591216	0.222973	0.185811
24	1090000	193	5.4	374000	65	10.8	263000	45	15.6	1727000		24	303	0.636964	0.214521	0.148515
24	1010000	178	5.2	426000	74	10.8	187000	32	15.4	1623000		24	284	0.626761	0.260563	0.112676
48	1340000	236	5.1	380000	66	11.1	714000	122	16.4	2434000		48	424	0.556604	0.15566	0.287736
48	855000	151	5.3	559000	97	11.4	561000	96	16	1975000		48	344	0.438953	0.281977	0.27907
48	1560000	276	5.2	386000	67	11	549000	94	16.2	2495000		48	437	0.631579	0.153318	0.215103
48	1520000	269	5	587000	102	10.9	725000	124	16.2	2832000		48	495	0.543434	0.206061	0.250505
72	1950000	345	5.3	697000	121	11.1	560000	96	15.4	3207000		72	562	0.613879	0.215302	0.170819
72	1800000	318	5.1	610000	106	10.9	613000	105	16	3023000		72	529	0.601134	0.200378	0.198488
72	1690000	298	5.2	691000	120	11.1	567000	97	15.9	2948000		72	515	0.578641	0.23301	0.18835
72	1750000	310	5.1	645000	112	11.1	462000	79	16.3	2857000		72	501	0.618762	0.223553	0.157685
