# Supplementary material for: Observation and quantification of the morphological effect of trypan blue rupturing dead or dying cells
Source: PLoS One. 2020 Jan 24;15(1):e0227950. doi: 10.1371/journal.pone.0227950 (PMC6980413; doi:10.1371/journal.pone.0227950)
Supplement: S4 Data — (XLSX) [file pone.0227950.s013.xlsx]

## Sheet: Sheet1
	1X	2X	4X	6X	8X	10X
	30	25	35	69	68	80
	20	20	40	72	63	79
	20	37	55	84	65	80
	20	35	48	80	59	89
	25	26	42	61	60	92
	30	27	44	60	58	69
	30	38	47	56	79	68
	20	30	39	60	80	83
	35	36	38	65	75	92
	25	25	58	60	63	65
AVE	25.5	29.9	44.6	66.7	67	79.7
STD	5.50252	6.22629	7.45654	9.39326	8.21922	9.82118
