# Supplementary material for: Observation and quantification of the morphological effect of trypan blue rupturing dead or dying cells
Source: PLoS One. 2020 Jan 24;15(1):e0227950. doi: 10.1371/journal.pone.0227950 (PMC6980413; doi:10.1371/journal.pone.0227950)
Supplement: S5 Data — (XLSX) [file pone.0227950.s014.xlsx]

## Sheet: Sheet1
	0.009375	0.01875	0.0375	0.075	0.15	0.3	1.5	3
	28	46	32	35	53	60	65	40
	25	28	25	31	65	60	60	36
	20	50	43	44	55	61	45	33
	26	49	37	39	52	52	55	28
	50	34	39	30	50	64	47	41
	25	39	52	33	60	53	45	35
	37	36	38	49	51	59	50	34
	42	40	38	60	46	45	66	36
	30	42	50	53	41	49	48	42
	40	38	40	47	42	70	51	45
AVE	32.3	40.2	39.4	42.1	51.5	57.3	53.2	37
STD	9.48742	6.8443	7.86271	10.1483	7.47217	7.48406	7.94145	5.0111
